# Supplementary material for: Sarcopenia’s Prognostic Impact on Patients Treated with Immune Checkpoint Inhibitors: A Systematic Review and Meta-Analysis
Source: J Clin Med. 2021 Nov 16;10(22):5329. doi: 10.3390/jcm10225329 (PMC8622936; doi:10.3390/jcm10225329)
Supplement: Supplementary file 1 [file jcm-10-05329-s001.zip]

Archive with 1 entries (1 files):
- jcm-1410596-supplementary.pdf
